# Supplementary material for: Adenovirus type 5 SARS-CoV-2 vaccines delivered orally or intranasally reduced disease severity and transmission in a hamster model
Source: Sci Transl Med. 2022 May 5:eabn6868. doi: 10.1126/scitranslmed.abn6868 (PMC9097881; doi:10.1126/scitranslmed.abn6868)
Supplement: Supplementary file 3 — Data file S1 [file scitranslmed.abn6868_data_file_s1.xlsx]

## Sheet: Figure 1
	1B serum anti-spike IgG
		Oral r-Ad-S				Intranasal r-Ad-S				IM (S)				Mock (oral
	0	1	1	1	1	1	1	1	1	1	1	1	1	1	1	1	1
	3	218700	72900	218700	1	656100	656100	656100	656100	8100	8100	8100	8100	1	1	1	1
	6	656100	72900	218700	8100	656100	218700	218700	218700	2700	72900	8100	24300	1	1	1	1
	1C Serum anti-spike IgG
		Oral r-Ad-S				Intranasal r-Ad-S				IM (S protein)				Mock Vaccine (oral)
	wuhan	72900	72900	72900	24300	656100	656100	656100	218700	8100	8100	2700	8100	1	1	1	1
	beta	72900	24300	24300	2700	218700	218700	72900	72900	72900	72900	8100	8100	1	1	1	1
	delta	72900	72900	24300	8100	656100	218700	218700	72900	8100	72900	8100	8100	1	1	1	1
	1D Serum nAb
	Oral r-Ad-S	Intranasal r-Ad-S	IM (S)	Unvaccinated
	200	1600	50	1
	50	400	50	1
	200	400	50	1
	50	400	50	1
	1E serum IgA
		Oral ED90				Intranasal ED90				IM (S)				Unvaccinated
	0	1	1	1	1	1	1	1	1	1	1	1	1	1	1	1	1
	3	1.73554	1.04348	2	1.4802	3.4439	1.47782	1.81718	1.3304	1.02296	1.10302	0.705584	0.858491	1.12332	0.586758	0.99793	1.19543
	6	4.38292	1.1758	3.18438	1.23267	6.33171	2.09442	2.96696	1.42026	0.875	0.914573	0.678511	1.60849	0.828418	0.707763	0.832298	1.07868
	1F BAL IgA
	Oral ED90	Intranasal ED90	IM (S)	Unvaccinated
	3857.67	4353	2981.5	2986.67
	3854	3428.5	2464.5	3238.67
	3299.67	3619.5	2690	2771.67
	3881	3934.5	3456	2146.33

## Sheet: Figure 2
	A nasal swab qPCR index d1-3
	Day 1				Day 3					Day 5
	Oral r-Ad-S	Intranasal r-Ad-S	IM (S)	Unvaccinated	Oral r-Ad-S	Intranasal r-Ad-S	IM (S)	Unvaccinated	Oral r-Ad-S	Intranasal r-Ad-S	IM (S)	Unvaccinated
	4070000000	1810000000	7399070000	6750000000	4630000	795000	211000000	206000000	1130000	166000	8910000	32800000
	8840000000	2580000000	13813000000	19400000000	24000000	6240000	69100000	657000000	23800000	496000	501000	707000000
	4530000000	868000000	78625100	102000000	56000	1040000	664000000	206000000	3950000	1720000	15400000	20400000
	1520000000	127000000	9993570000	178000000	258000000	4820000	1020000000	1180000000	1430000	2100000	45400000	81400000
	B nasal swab TCID50
	Oral r-Ad-S	IN r-Ad-S	IM (S protein)	Mock (oral)
	316000	3160	422000	42200
	422000	562	100000	422000
	14700	208000	316000	398000
	23700	14700	68100	681000
	C lung qPCR
	Oral ED90	Intranasal ED90	IM (S)	Unvaccinated
	337000	236000	49300	792000000
	85900	72000	4060000	31100000
	195000	69200	376000000	595000000
	24100000	20000000	177000000	2440000000
	D Lung TCID50
	ED90A1.4.1 (oral)	ED90A1.4.1 (intranasal)	Protein SARS-S (intramuscular)	Mock Vaccine (oral)
	14.55	14.55	14.55	3250
	14.55	14.55	14.55	380
	1	11.65	1	109000
	1	1	1	45700

## Sheet: Figure 3
	Figure 3A body weights
	Day | -63	Oral ED90								Intranasal ED90								IM (S)								Mock (oral)								Uninfected
	-3	101.522	98.0804	98.3252	96.6969					96.7422	95.2548	101.344	99.4234					98.594	97.5477	98.3266	93.5032					93.5935	98.2615	94.1219	97.2562					98.7132	93.7077	93.8202	93.2874	94.7886	95.1383	96.9501	96.3889
	-2	100.481	97.8976	98.4648	98.1865					96.6714	95.4892	99.7171	99.0939					98.8284	97.6839	98.0589	95.2229					93.477	98.5639	95.4122	98.314					97.9779	97.7735	96.3483	95.611	93.9036	94.8868	97.5046	96.9444
	-1	99.1987	99.8172	99.1626	98.2513					98.8669	97.3052	101.273	101.153					100	98.1608	98.9291	98.1529					99.1846	99.2441	97.9211	99.7025					97.9779	99.9032	98.5019	97.5043	96.8535	97.3177	99.1682	98.8889
	0	100	100	100	100					100	100	100	100					100	100	100	100					100	100	100	100					100	100	100	100	100	100	100	100
	1	99.2789	98.0804	98.4557	99.5143					100.708	101.523	103.68	99.9909					99.8828	100.545	98.5837	100.454					101.468	100.076	99.3971	100.244					101.746	104.066	100.936	101.119	103.737	101.174	102.957	101.667
	2	97.516	96.4351	96.8597	95.5311					99.2918	102.168	103.253	96.2109					96.6022	97.4796	95.5154	94.5223					95.5154	96.2963	95.1255	95.405					98.7132	102.42	101.217	102.668	105.408	101.844	103.235	102.407
	3	98.4151	96.7112	97.4878	94.8834					100.004	102.909	102.9	96.2109					96.5149	99.7691	94.4444	92.3567					94.1369	93.706	91.828	92.562					99.4485	106.486	101.124	103.959	107.276	102.431	103.327	104.074
	4	97.4359	96.8007	96.79	94.8187					99.5042	103.398	103.96	96.2109					96.0516	99.3869	93.3066	89.9363					91.2056	90.6274	88.7455	89.9835					102.482	108.519	103.183	106.54	111.308	103.94	106.192	106.019
	5	97.6763	95.521	95.8828	96.2435					99.6459	105.683	103.607	96.5404					95.7821	100.613	93.0388	88.535					90.5649	89.3424	88.4588	88.3967					101.654	110.552	102.154	107.315	113.176	105.7	106.007	106.574
	Figure 3B Terminal body weights
	Oral ED90			Intranasal ED90			IM (S)			Unvaccinated			Uninfected
	784.1	2.122	28	800.2	5.264	28	778.3	4.867	28	767	2.541	28	809.6	4.046	64
	Figure 3C lung weights
	ED90A1.4.1 (oral)	ED90A1.4.1 (intranasal)	Protein SARS-S (intramuscular)	Mock Vaccine (oral)	Uninfected
	0.648893	0.617626	0.608563	1.08103	0.615052
	0.644019	0.537694	0.663507	1.20812	0.585387
	0.678311	0.591809	1.11655	1.2269	0.53276
	0.627187	0.713311	0.829496	1.38295	0.590803
					0.581318
					0.583664
					0.515358
					0.595092
	Figure 3D lung pathology
	Oral ED90	Intranasal ED90	IM (S protein)	Unvaccinated	Uninfected
	0	0	1	3	0
	0	0	1	3	0
	1	0	1	3	0
	1	1	3	3	0
					0
					0
					0
					0

## Sheet: Figure 4
	Figure 4A
	Day 1					Day 3
	Oral r-Ad-S	Intranasal r-Ad-S	IM (S)	Unvaccinated		Oral r-Ad-S	Intranasal r-Ad-S	IM (S)	Unvaccinated
	2040	2150	526000000	292000000		1900000	625	121000000	471000000
	625	625	1710000000	2480000000		66200000	1980	171000000	268000000
	3890	5610	537000000	3700		4950	4110	307000000	33800000000
	5090	4990	3780000000	5290		16600	4260	112000000	482000000
	2430	3850	8150	5930000		1900000000	2880	252000000	622000000
	3340	3530	5950	84400		874000000	2590	7080000	226000000
	1270	625	75300000	3700		134000000	16300	382000000	56800000
	2410000	1410	2410	2140		15400000	257000000	1050000	2850000000
	5360	625	5840	7440000		498000000	2940	1090000000	1000000000
	898000000	11100	2130000	489000000		331000000	20100000	275000000	402000000
	3430	3310	162000	408000000		47800	3680000000	147000000	7770000000
	3500	2150	557000000	10600000		931000000	6270	1540000000	552000000
	1980	2950	25200000	984000		16200	123000000	240000000	140000000
	330000000	4420	12800	717000		2510000000	11000000000	3000000000	413000000
	24200	11400	5140	7960000		2160000000	1830000000	12600000	258000000
	4160	11800	103000000	166000000		47100	13400000000	214000000	842000000
	Figure 4B
	Day 5
	Oral r-Ad-S	Intranasal r-Ad-S	IM (S)	Unvaccinated
	521000000	4790	15300000	117000000
	181000000	4110	25000000	16800000
	12400	4100	40200000	45300000
	4840000000	6310	16500000	16100000
	85500000	4290	65400000	29700000
	41600000	4750	22300000	104000000
	53700000	17100	33700000	142000000
	64900000	23000000	289000000	30200000
	86600000	71700000	16200000	33200000
	23800000	49700000	23600000	10500000
	11800	62200000	111000000	68200000
	81200000	1850000000	31500000	40700000
	1290000000	70400000	38800000	10400000
	24900000	31700000	59300000	69000000
	22500000	78000000	285000000	74100000
	436000000	63800000	68600000	51200000
	Figure 4C lung qPCR
	Oral ED90	Intranasal ED90	IM (S)	Unvaccinated
	11400000000	2670000	757000000	25000000000
	4560000000	330000	16000000000	9530000000
	15000000000	96400	70900000	15000000
	9950	25600000	19900000000	5240000000
	32200000	35600	5590000000	10400000000
	783000000	9950	4380000000	1410000
	1740000000	9950	11700000	767000000
	26100000	1140000000	68400000	35400000
	66500000000	3550000	34400000000	8960000000
	7460000000	32900000000	19700000000	25800000000
	369000	21100000000	15100000000	12100000000
	27000000000	11100000	1970000000	9130000000
	22000	14900000000	13400000000	9130000000
	7240000000	5760000000	205000000	6630000000
	1420000000	3900000000	299000000	2460000000
	12100000000	78600000	4310000000	26600000000
	Figure 4D Lung TCID50
	ED90A1.4.1 (oral)	ED90A1.4.1 (intranasal)	Protein SARS-S (intramuscular)	Mock Vaccine (oral)
	2360000	14.55	909000	2800000
	19300000	14.55	295000	13300000
	3320000	14.55	2930000	8550000
	14.55	14.55	2070000	5770000
	7580000	14.55	10600000	33500000
	26100000	3600	3350000	2350000
	22600000	243000	3240000	11500000
	2180000	14100000	21000000	4110000
	12200000	281000	5770000	926000
	5360000	5920000	3640000	1890000
	14.55	3130000	2610000	2890000
	2490000	120000	2390000	6370000
	54100	23100000	165000	2680000
	1390000	3950000	5770000	1670000
	38700000	4220000	2590000	2930000
	8260000	1500000	1620000	2180000
	Figure 1E Terminal body weights
	Oral r-Ad-S	IN r-Ad-S	IM (S protein)	Mock (oral)	Uninfected
	106.476	105.223	103.132	97.0894	101.654
	107.301	108.658	97.5782	107.968	110.552
	105.753	109.947	105.415	103.899	102.154
	108.644	110.332	100.2	103.079	107.315
	103.579	105.703	102.331	101.722	113.176
	102.289	111.456	106.981	106.188	105.7
	107.731	105.21	103.367	103.543	106.007
	101.863	108.313	103.718	101.852	106.574
	103.069	104.818	97.7107	102.486
	98.8246	98.9224	100.089	98.5075
	104.125	105.185	100.303	102.032
	104.801	102.142	102.866	98.314
	106.636	104.762	96.6727	98.7654
	103.37	102.569	98.7026	101.655
	99.8388	101.414	108.255	98.3068
	102.786	103.571	99.3174	98.3701
	Figure 1F lung weights
	Oral r-Ad-S	IN r-Ad-S	IM (S)	mock (oral)	Uninfected
	0.645065	0.591155	0.826923	0.795503	0.615052
	0.70098	0.571713	0.690796	0.791513	0.585387
	0.603363	0.594743	0.620385	0.697769	0.53276
	0.655226	0.572165	0.790628	0.771676	0.590803
	0.720729	0.586705	0.707101	0.750706	0.581318
	0.67607	0.648697	0.697244	0.526535	0.583664
	0.599254	0.639397	0.731813	0.651141	0.515358
	0.61909	0.810315	0.648113	0.806417	0.595092
	0.658194	0.56371	0.71033	0.791045
	0.730101	0.624183	0.730257	1.13131
	0.53913	0.551308	0.817724	0.708167
	0.628655	0.586409	0.772334	0.688103
	0.541485	0.672727	1.0986	0.685577
	0.704846	0.626204	0.73003	0.98881
	0.665231	0.70539	0.716216	0.698075
	0.620523	0.699748	0.705613	0.844055
	1G lung pathology
	Oral r-Ad-S	Intranasal r-Ad-S	IM (S)	Unvaccinated	Uninfected
	0	0	0	0	0
	0	0	0	0	0
	0	0	1	0	0
	0	0	1	1	0
	0	0	1	1	0
	0	0	1	1	0
	1	0	1	1	0
	1	0	1	1	0
	1	1	1	1
	1	1	1	2
	1	1	1	2
	1	1	1	2
	1	1	1	2
	1	1	1	2
	1	1	2	2
	3	1	3	3

## Sheet: Figure 5
Figure 5A					Figure 5B
SARS CoV-2 S	SARS CoV-2 N	SARS CoV-2 RBD			S	N	RBD
0.256913	0.250341	0.360349			0.216879	0.197306	0.297779
5.46152	8.98245	3.97313			0.758272	1.09045	0.809447
0.338651	0.501136	0.397942			0.705095	0.67559	0.787977
1.13351	1.40056	1.89911			11.7242	4.36236	8.73053
0.322906	0.331919	0.663126			1.97541	2.1193	2.20049
0.768359	0.88626	1.82467			2.30493	1.24998	1.24162
0.927365	0.754939	1.1436			9.65937	9.68524	15.2868
3.901	11.0762	6.07647			1.34321	0.906002	2.67725
0.211405	0.287394	0.305061			2.15184	1.29189	1.75217
0.308185	0.336146	0.320224			0.136331	0.118235	0.164107
3.74848	2.94368	3.72837			0.172921	0.214223	0.273654
0.234458	0.647412	0.464223			0.406791	0.501065	1.07401
37.7724	26.2412	58.3753			0.16419	0.175292	0.219709
0.877548	1.15167	0.673362			0.108341	0.100725	0.0943062
1.41122	1.29503	0.866093			0.834013	0.567838	0.92041
6.67774	7.0623	5.17695			0.42017	0.407863	0.397272
0.812042	1.40299	0.658781			0.971505	0.759798	1.22991
2.69577	2.02103	2.31975			0.320177	0.294007	0.290945
1.29976	1.24356	1.04971			0.503952	0.825828	0.826748
0.849794	0.911767	0.896225			0.968431	0.873822	0.875762
2.17018	4.9691	5.33119			0	2.51073	2.60853
0.351424	0.48069	0.548004			10.0861	6.2144	7.04562
0.188324	0.132589	0.238454			0.762671	0.867903	0.934541
1.44912	1.97616	6.44591			97.7053	37.4998	43.7693
1.31005	1.87713	1.56107			2.7481	2.74187	3.68491
1.94031	3.60737	3.8039			0.365824	0.345723	0.56794
0.605158	0.889133	0.522046			4.97247	4.91281	4.07277
0.866578	0.791446	1.11214			1.51226	1.27905	1.41121
0.171467	0.0314052	0.0251566			0.211014	0.279644	0.331336
0.56229	0.265866	0.420156			0.200476	0.163634	0.23139
1.3176	1.95473	2.08191			0.44283	0.259336	0.791396
0.775252	0.417677	0.63557			1.24775	1.18618	1.42045
0.278539	0.113568	0.234156			0.784985	1.17387	1.04104
1.0878	1.20751	0.419254			0.677318	0.357765	0.271957
1.63466	2.0348	2.40398			0.171023	0.210628	0.322192
Figure 5C
	NL63 S	SARS CoV-1 S	MERS CoV S	HKU1 S	OC43 S	229E S
	5.69075	5.01813	5.378	5.24326	6.85818	5.96992
	3.91828	4.22032	3.63845	2.94432	5.16499	4.46368
	4.5524	3.05273	3.61536	2.70038	3.24497	4.41802
	25.9013	39.2882	69.4515	21.7548	33.6096	17.1946
	15.2597	7.27358	8.29038	7.40175	12.2918	8.11481
	2.5419	2.78203	2.90252	2.29399	2.98866	3.07746
	7.61741	8.99878	6.55237	5.30967	7.24188	6.49111
	3.34577	2.8106	3.64964	2.41578	2.82947	2.50099
	2.54061	2.32621	2.70636	1.89327	2.12517	1.91165
	3.85358	4.20917	4.15529	2.96179	4.20873	3.08838
	1.79048	2.02859	1.74255	1.63835	1.56751	1.60015
	2.18078	2.70606	2.73496	1.83103	2.50111	1.90019
Figure 5D
	NL63 S	SARS CoV-1 S	MERS CoV S	HKU1 S	OC43 S	229E S
	3.039	2.18786	2.2912	2.51509	3.07737	2.72473
	2.29463	2.40281	0.582419	2.84871	2.69133	0.627946
	19.2388	25.0112	20.9193	18.1101	19.5631	17.147
	3.45681	3.30517	2.97819	3.42764	3.52134	3.1706
	3.03207	2.97033	2.85555	2.5375	2.99195	24.5571
	5.92404	4.51622	5.26694	4.38763	7.43603	6.30016
	1.55409	1.73942	1.67209	1.48142	1.56594	1.4728
